# Supplementary material for: Functionalized Magnetite Nanoparticles: Characterization, Bioeffects, and Role of Reactive Oxygen Species in Unicellular and Enzymatic Systems
Source: Int J Mol Sci. 2023 Jan 6;24(2):1133. doi: 10.3390/ijms24021133 (PMC9861541; doi:10.3390/ijms24021133)
Supplement: Supplementary file 1 [file ijms-24-01133-s001.zip]

Archive with 8 entries (8 files):
- Figure S1.jpg
- Figure S2.jpg
- Figure S3.jpg
- Figure S4.jpg
- Figure S5.jpg
- Figure S6.jpg
- ijms-2121374-supplementary.pdf
- Table S1.pdf
